# Supplementary material for: Understanding of Active Sites and Interconversion of Pd and PdO during CH4 Oxidation
Source: Molecules. 2023 Feb 18;28(4):1957. doi: 10.3390/molecules28041957 (PMC9959627; doi:10.3390/molecules28041957)
Supplement: Supplementary file 1 [file molecules-28-01957-s001.zip]

Archive with 1 entries (1 files):
- molecules-2161825-supplementary.pdf
